# Supplementary material for: Factors Influencing COVID-19 Vaccine Uptake among Spanish-Speaking Pregnant People
Source: Vaccines (Basel). 2023 Nov 17;11(11):1726. doi: 10.3390/vaccines11111726 (PMC10674421; doi:10.3390/vaccines11111726)
Supplement: Supplementary file 1 [file vaccines-11-01726-s001.zip]

Archive with 1 entries (1 files):
- vaccines-2653718-supplementary.pdf
